# Supplementary material for: The toxoplasma-host cell junction is anchored to the cell cortex to sustain parasite invasive force
Source: BMC Biol. 2014 Dec 31;12:773. doi: 10.1186/s12915-014-0108-y (PMC4316648; doi:10.1186/s12915-014-0108-y)
Supplement: Additional file 3: — Movie 2 Circular gliding of a GFP-tachyzoite on top of NRK cells that precedes entry. The blue line defines the trajectory and the pink arrowhead marks the constriction that is expected to represent the junction. [file 12915_2014_108_MOESM3_ESM.zip]

Archive with 1 entries (1 files):
- 12915_2014_108_MOESM3_ESM.avi
