# Supplementary material for: The toxoplasma-host cell junction is anchored to the cell cortex to sustain parasite invasive force
Source: BMC Biol. 2014 Dec 31;12:773. doi: 10.1186/s12915-014-0108-y (PMC4316648; doi:10.1186/s12915-014-0108-y)
Supplement: Additional file 6: — Movie 5 A RON2mC-tachyzoite 1) secretes a burst of Ron2mC molecules that assemble as junction into the MyrPalm-GFP positive PM of a HeLa cell and 2) penetrate in to a MyrPalm-GFP positive PM with a static junction. The pink arrowhead marks the RON2-labeled junction. [file 12915_2014_108_MOESM6_ESM.zip]

Archive with 1 entries (1 files):
- 12915_2014_108_MOESM6_ESM.avi
