# Supplementary material for: The toxoplasma-host cell junction is anchored to the cell cortex to sustain parasite invasive force
Source: BMC Biol. 2014 Dec 31;12:773. doi: 10.1186/s12915-014-0108-y (PMC4316648; doi:10.1186/s12915-014-0108-y)
Supplement: Additional file 7: — Movie 6 Two RON2mC-tachyzoites that display a helical gliding on top of HFF cells; one (1) secretes RON2mC and form the junction before penetration into the cell while the other (2) does not spit RON2mC and pauses as extracellular. The pink arrowhead marks the RON2-labeled junction. [file 12915_2014_108_MOESM7_ESM.zip]

Archive with 1 entries (1 files):
- 12915_2014_108_MOESM7_ESM.avi
