# Supplementary material for: The toxoplasma-host cell junction is anchored to the cell cortex to sustain parasite invasive force
Source: BMC Biol. 2014 Dec 31;12:773. doi: 10.1186/s12915-014-0108-y (PMC4316648; doi:10.1186/s12915-014-0108-y)
Supplement: Additional file 10: — Movie 9 A RON2mC-tachyzoite penetrates with a capped junction into a HeLa cell expressing MyrPalm-GFP at the plasma membrane. The pink arrowhead marks the RON2-labeled junction. [file 12915_2014_108_MOESM10_ESM.zip]

Archive with 1 entries (1 files):
- 12915_2014_108_MOESM10_ESM.avi
