# Supplementary material for: The toxoplasma-host cell junction is anchored to the cell cortex to sustain parasite invasive force
Source: BMC Biol. 2014 Dec 31;12:773. doi: 10.1186/s12915-014-0108-y (PMC4316648; doi:10.1186/s12915-014-0108-y)
Supplement: Additional file 16: — Movie 15 A toxofilin RON2mC-tachyzoite failed to enter into a HeLa cell expressing MyrPalm-GFP at host cell PM. The pink arrowhead transiently marks the sign of an early junction. Note the rotation visualized by the rhoptries displacement prior to disengagement out of the cell PM invagination. [file 12915_2014_108_MOESM16_ESM.zip]

Archive with 1 entries (1 files):
- 12915_2014_108_MOESM16_ESM.avi
