# Supplementary material for: The toxoplasma-host cell junction is anchored to the cell cortex to sustain parasite invasive force
Source: BMC Biol. 2014 Dec 31;12:773. doi: 10.1186/s12915-014-0108-y (PMC4316648; doi:10.1186/s12915-014-0108-y)
Supplement: Additional file 19: — Movie 18 A toxofilin and RON2mC- tachyzoite enters with a stable junction into M2 cell expressing MyrPalm-GFP at the plasma membrane. The pink arrowhead marks the RON2-labeled junction. [file 12915_2014_108_MOESM19_ESM.zip]

Archive with 1 entries (1 files):
- 12915_2014_108_MOESM19_ESM.avi
